# Supplementary material for: A 3D geological model of a structurally complex Alpine region as a basis for interdisciplinary research
Source: Sci Data. 2018 Oct 30;5:180238. doi: 10.1038/sdata.2018.238 (PMC6207069; doi:10.1038/sdata.2018.238)
Supplement: Supplementary file 1 [file sdata2018238-isa1.zip]

Archive with 3 entries (3 files):
- i_Investigation.txt
- s_Thornton103B_study.txt
- a_Thornton103B_assay.txt
