# Supplementary material for: A 3D geological model of a structurally complex Alpine region as a basis for interdisciplinary research
Source: Sci Data. 2018 Oct 30;5:180238. doi: 10.1038/sdata.2018.238 (PMC6207069; doi:10.1038/sdata.2018.238)
Supplement: Supplementary file 1 [file sdata2018238-isa1.zip › i_Investigation.txt]

# Investigation File generated for Scientific Data with Investigation File Authoring Tool version 0.1.0 on 19/09/2018 - This metadata file is CC0
ONTOLOGY SOURCE REFERENCE
Term Source Name	GAZ	ERO	ENVO	OBI
Term Source File	http://data.bioontology.org/ontologies/GAZ	http://data.bioontology.org/ontologies/ERO	http://data.bioontology.org/ontologies/ENVO	http://data.bioontology.org/ontologies/OBI
Term Source Version	$Revision: 1.512 $	2013-08-02		2014-08-18
Term Source Description	Gazetteer	Eagle-I Research Resource Ontology	Environment Ontology	Ontology for Biomedical Investigations
INVESTIGATION
Investigation Identifier
Investigation Title
Investigation Description
Investigation Submission Date
Investigation Public Release Date
INVESTIGATION PUBLICATIONS
Investigation PubMed ID
Investigation Publication DOI
Investigation Publication Author List
Investigation Publication Title
Investigation Publication Status
Investigation Publication Status Term Accession Number
Investigation Publication Status Term Source REF
INVESTIGATION CONTACTS
Investigation Person Last Name
Investigation Person Mid Initials
Investigation Person First Name
Investigation Person Address
Investigation Person Phone
Investigation Person Fax
Investigation Person Email
Investigation Person Affiliation
Investigation Person Roles
Investigation Person Roles Term Accession Number
Investigation Person Roles Term Source REF
STUDY
Study Identifier	10.1038/sdata.2018.238
Study Title	A 3D geological model of a structurally complex Alpine region as a basis for interdisciplinary research
Study Submission Date	21/02/2018
Study Public Release Date	30/10/2018
Study Description	http://www.nature.com/articles/sdata2018238#abstract
Study File Name	s_Thornton103B_study.txt
Comment[Subject Keywords]	/;//
Comment[Manuscript Licence]	CC BY-4.0
Comment[Experimental Metadata Licence]	CC0
Comment[Supplementary Information File Name]		Supplementary Figures
Comment[Supplementary Information File Type]	x-zip-compressed	vnd.openxmlformats-officedocument.wordprocessingml.document
Comment[Supplementary Information File URL]	http://www.nature.com/articles/sdata2018238#supplementary-information	http://www.nature.com/articles/sdata2018238#supplementary-information
Comment[Data Repository]	figshare
Comment[Data Record Accession]	doi:10.6084/m9.figshare.c.4130759
Comment[Data Record URI]	https://doi.org/10.6084/m9.figshare.c.4130759
STUDY DESIGN DESCRIPTORS
Study Design Type	modeling and simulation objective	data integration objective
Study Design Type Term Accession Number	ERO:0100102	ERO:0100092
Study Design Type Term Source REF	ERO	ERO
STUDY PUBLICATIONS
Study PubMed ID
Study Publication DOI
Study Publication Author List
Study Publication Title
Study Publication Status
Study Publication Status Term Accession Number
Study Publication Status Term Source REF
STUDY FACTORS
Study Factor Name
Study Factor Type
Study Factor Type Term Accession Number
Study Factor Type Term Source REF
STUDY ASSAYS
Study Assay Measurement Type	geographic feature
Study Assay Measurement Type Term Accession Number	ENVO:00000000
Study Assay Measurement Type Term Source REF	ENVO
Study Assay Technology Type	digital curation
Study Assay Technology Type Term Accession Number	OBI:0302914
Study Assay Technology Type Term Source REF	OBI
Study Assay Technology Platform	""
Study Assay File Name	a_Thornton103B_assay.txt
STUDY PROTOCOLS
Study Protocol Name	Input data	Workflow
Study Protocol Type	information acquisition	data transformation
Study Protocol Type Term Accession Number	OBI:0600013	OBI:0200000
Study Protocol Type Term Source REF	OBI	ERO
Study Protocol Description		
Study Protocol URI	""	""
Study Protocol Version		
Study Protocol Parameters Name	""	""
Study Protocol Parameters Name Term Accession Number	""	""
Study Protocol Parameters Name Term Source REF	""	""
Study Protocol Components Name	""	""
Study Protocol Components Type	""	""
Study Protocol Components Type Term Accession Number	""	""
Study Protocol Components Type Term Source REF	""	""
STUDY CONTACTS
Study Person Last Name	Thornton	Mariethoz	Brunner
Study Person First Name	James M.	Gregoire	Philip
Study Person Mid Initials			
Study Person Email	james.thornton@unine.ch	""	""
Study Person Phone			
Study Person Fax			
Study Person Address			
Study Person Affiliation	Centre for Hydrogeology and Geothermics, University of Neuchâtel, Rue Emile-Argand 11, 2000 Neuchâtel, Switzerland	Institute of Earth Surface Dynamics, University of Lausanne, 1015 Lausanne, Switzerland	Centre for Hydrogeology and Geothermics, University of Neuchâtel, Rue Emile-Argand 11, 2000 Neuchâtel, Switzerland
Study Person Roles			
Study Person Roles Term Accession Number			
Study Person Roles Term Source REF			
Comment[Study Person ORCID]	0000-0002-1447-1554		
Comment[Funder]			
Comment[FundRef ID]			
Comment[Funder Term Source REF]			
Comment[Grant Identifier]			
