# Supplementary material for: A 3D geological model of a structurally complex Alpine region as a basis for interdisciplinary research
Source: Sci Data. 2018 Oct 30;5:180238. doi: 10.1038/sdata.2018.238 (PMC6207069; doi:10.1038/sdata.2018.238)
Supplement: Supplementary file 1 [file sdata2018238-isa1.zip › s_Thornton103B_study.txt]

Source Name	Characteristics[geographical location]	Term Source REF	Term Accession Number	Characteristics[environment type]	Term Source REF	Term Accession Number	Protocol REF	Sample Name
Digital Terrain Model	Western Alps	GAZ	GAZ:00051917	mountain range	ENVO	ENVO:00000080	Input data	DTM raster
Atlas geologique de la Suisse Morcles surface geological maps	Western Alps	GAZ	GAZ:00051917	mountain range	ENVO	ENVO:00000080	Input data	Morcles surface
Atlas geologique de la Suisse Morcles vertical geological cross sections	Western Alps	GAZ	GAZ:00051917	mountain range	ENVO	ENVO:00000080	Input data	Morcles vertical
Atlas geologique de la Suisse Diablerets surface geological maps	Western Alps	GAZ	GAZ:00051917	mountain range	ENVO	ENVO:00000080	Input data	Diablerets surface
Atlas geologique de la Suisse Diablerets vertical geological cross sections	Western Alps	GAZ	GAZ:00051917	mountain range	ENVO	ENVO:00000080	Input data	Diablerets vertical
