# Supplementary material for: A 3D geological model of a structurally complex Alpine region as a basis for interdisciplinary research
Source: Sci Data. 2018 Oct 30;5:180238. doi: 10.1038/sdata.2018.238 (PMC6207069; doi:10.1038/sdata.2018.238)
Supplement: Supplementary file 1 [file sdata2018238-isa1.zip › a_Thornton103B_assay.txt]

Sample Name	Protocol REF	Assay Name	Raw Data File	Comment[Data Repository]	Comment[Data Record Accession]	Comment[Data Record URI]
DTM raster	Workflow	DTM raster contribution to 3D geological model	Thornton et al., A 3D geological model of a structurally complex Alpine region as a basis for interdisciplinary research - Data.zip	figshare	doi:10.6084/m9.figshare.c.4130759	https://doi.org/10.6084/m9.figshare.c.4130759
Morcles surface	Workflow	Morcles surface contribution to 3D geological model	Thornton et al., A 3D geological model of a structurally complex Alpine region as a basis for interdisciplinary research - Data.zip	figshare	doi:10.6084/m9.figshare.c.4130759	https://doi.org/10.6084/m9.figshare.c.4130759
Morcles vertical	Workflow	Morcles vertical contribution to 3D geological model	Thornton et al., A 3D geological model of a structurally complex Alpine region as a basis for interdisciplinary research - Data.zip	figshare	doi:10.6084/m9.figshare.c.4130759	https://doi.org/10.6084/m9.figshare.c.4130759
Diablerets surface	Workflow	Diablerets surface contribution to 3D geological model	Thornton et al., A 3D geological model of a structurally complex Alpine region as a basis for interdisciplinary research - Data.zip	figshare	doi:10.6084/m9.figshare.c.4130759	https://doi.org/10.6084/m9.figshare.c.4130759
Diablerets vertical	Workflow	Diablerets vertical contribution to 3D geological model	Thornton et al., A 3D geological model of a structurally complex Alpine region as a basis for interdisciplinary research - Data.zip	figshare	doi:10.6084/m9.figshare.c.4130759	https://doi.org/10.6084/m9.figshare.c.4130759
